# Supplementary material for: BCL2 Protein Progressively Declines during Robust CLL Clonal Expansion: Potential Impact on Venetoclax Clinical Efficacy and Insights on Mechanism
Source: Lymphatics. Author manuscript; Available in PMC 2024 Dec 11. (PMC11632909; doi:10.3390/lymphatics2020005)
Supplement: Supplementary [file NIHMS2026894-supplement-Supplementary.zip]

Archive with 1 entries (1 files):
- lymphatics-2788756-supplementary.pdf
